# Supplementary material for: Both ATM and DNA-PK Are the Main Regulators of HIV-1 Post-Integrational DNA Repair
Source: Int J Mol Sci. 2023 Feb 1;24(3):2797. doi: 10.3390/ijms24032797 (PMC9917498; doi:10.3390/ijms24032797)
Supplement: Supplementary file 1 [file ijms-24-02797-s001.zip]

Archive with 1 entries (1 files):
- ijms-2125031-supplementary.pdf
